# Supplementary material for: Definition of Human Epitopes Recognized in Tetanus Toxoid and Development of an Assay Strategy to Detect Ex Vivo Tetanus CD4+ T Cell Responses
Source: PLoS One. 2017 Jan 12;12(1):e0169086. doi: 10.1371/journal.pone.0169086 (PMC5230748; doi:10.1371/journal.pone.0169086)
Supplement: S1 Table — Age, priming vaccination, booster vaccination, time since last boost, and the number of samples taken for each cohort is shown. Age is expressed as the mean ± standard error for the entire group. (XLSX) [file pone.0169086.s001.xlsx]

## Sheet: Sheet1
S1 Table. Characteristics of the donor population in the study
Cohort	No. Samples	Age (yrs)	Childhood Priming Vaccine	Boost Vaccine	Time Since Boost (mo)
wP/no boost	16	38.1 ± 9.2	DTwP	n/a	n/a
wP/aP boost	10	32.8 ± 8.2	DTwP	Tdap	0.5-6
aP/no boost	6	18.2 ± 0.4	DTaP	n/a	n/a
aP/aP boost	4	19.3 ± 0.9	DTaP	Tdap	0.5-6
