# Supplementary material for: Definition of Human Epitopes Recognized in Tetanus Toxoid and Development of an Assay Strategy to Detect Ex Vivo Tetanus CD4+ T Cell Responses
Source: PLoS One. 2017 Jan 12;12(1):e0169086. doi: 10.1371/journal.pone.0169086 (PMC5230748; doi:10.1371/journal.pone.0169086)
Supplement: S2 Table — Peptide sequence, start position, peptide set, no. of donors tested, no. of donors positive for IFNγ / IL-5 or any of the two cytokines, as well as individual donor responses. Table is sorted according to Total SFC. (XLSX) [file pone.0169086.s002.xlsx]

## Sheet: Table S2
S2 Table. Peptides tested and recognized epitopes.															Priming vaccine: DTwP (wP) or DTaP (aP)
			Selection approach	n
			IEDB	44
			Predictions	81										No. of epitopes/donor >	7	2	2	4	2	0	1	4	7	7	8	1	3	1	0	3	1	10	14	10
															Total response of individual donor (IFNg+IL-5) >
Sort	Sequence	Start position of peptide	Peptide set	Total no. donors tested	No. donors positive IFNg	Total SFC IFNg	Response frequency IFNg	No. Donors positive IL-5	Total SFC IL-5	Response frequency IL-5	No. donors positive IFNg and IL-5 combined	Total SFC	Percentage of total SFC (cumulative)	Total Response Frequency	Donor 1 - wP	Donor 2 - wP	Donor 3 - wP	Donor 4 - wP	Donor 5 - wP	Donor 6 - wP	Donor 7 - wP	Donor 8 - wP	Donor 9 - wP	Donor 10 - wP	Donor 11 - aP	Donor 12 - aP	Donor 13 - aP	Donor 14 - aP	Donor 15 - aP	Donor 16 - aP	Donor 17 - aP	Donor 18 - aP	Donor 19 - aP	Donor 20 - aP
1	AMLTNLIIFGPGPVLNKNEV	49	IEDB	20	3	846.667	0.15	8	8860	0.4	8	9706.67	25.7243	0.4	0	786.667	0	373.333	0	0	0	0	0	0	273.333	220	1040	0	0	2280	1053.33	0	3680	0
2	DIYYKAFKITDRIWI	369	Predictions	20	1	793.333	0.05	4	1840	0.2	4	2633.33	32.7031	0.2	926.667	0	0	206.667	0	0	0	1073.33	0	0	426.667	0	0	0	0	0	0	0	0	0
3	IYYKAFKITDRIWIVPERYE	9	IEDB	20	2	1113.33	0.1	4	1433.33	0.2	6	2546.67	39.4522	0.3	540	0	0	153.333	0	0	0	960	0	153.333	520	0	0	0	0	0	0	0	220	0
4	KFQILYNSIMYGFTE	513	Predictions	20	2	760	0.1	2	880	0.1	3	1640	43.7985	0.15	0	0	0	0	0	0	0	333.333	0	0	0	0	0	0	0	0	0	166.667	0	1140
5	YCKGLDIYYKAFKIT	361	Predictions	20	2	1120	0.1	2	373.333	0.1	3	1493.33	47.7561	0.15	160	0	0	0	0	0	0	1233.33	0	0	0	0	0	0	0	0	0	100	0	0
6	FNAYLANKWVFITITNDRLS	273	IEDB	20	1	1426.67	0.05	0	0	0	1	1426.67	51.537	0.05	0	0	0	0	0	0	0	0	1426.67	0	0	0	0	0	0	0	0	0	0	0
7	IVNEDKFQILYNSIM	505	Predictions	20	2	753.333	0.1	1	460	0.05	2	1213.33	54.7526	0.1	0	0	0	0	0	0	0	0	0	0	0	0	0	0	0	0	0	133.333	0	1080
8	SKYFQDPALLLMHEL	457	Predictions	20	3	1200	0.15	0	0	0	3	1200	57.9328	0.15	0	0	0	0	133.333	0	0	0	0	846.667	0	0	0	0	0	0	0	0	0	220
9	RFLQTMVKLFNRIKN	33	IEDB	20	2	393.333	0.1	4	793.333	0.2	5	1186.67	61.0776	0.25	0	0	0	0	0	0	0	0	326.667	200	220	0	240	0	0	200	0	0	0	0
10	PITINNFRYSDPVNNDTIIM	1	IEDB	20	2	780	0.1	1	346.667	0.05	3	1126.67	64.0635	0.15	346.667	246.667	0	0	0	0	0	0	0	533.333	0	0	0	0	0	0	0	0	0	0
11	LFTFGGQDANLISIDIKNDL	73	IEDB	20	1	140	0.05	1	920	0.05	1	1060	66.8727	0.05	1060	0	0	0	0	0	0	0	0	0	0	0	0	0	0	0	0	0	0	0
12	WVFITITNDRLSSAN	873	Predictions	20	1	940	0.05	0	0	0	1	940	69.3638	0.05	0	0	0	0	0	0	0	0	940	0	0	0	0	0	0	0	0	0	0	0
13	YVSIDKFRIFCKALNPKEIE	289	IEDB	20	1	193.333	0.05	1	646.667	0.05	1	840	71.59	0.05	0	0	0	0	0	0	0	0	0	0	0	0	0	0	0	0	0	0	0	840
14	QEIYMQHTYPISAEELFTFG	65	IEDB	20	0	0	0	2	780	0.1	2	780	73.6571	0.1	0	0	0	0	0	0	0	0	0	0	366.667	0	0	0	0	0	0	0	413.333	0
15	NSTKIYSYFPSVISKVNQGA	129	IEDB	20	3	466.7	0.15	1	226.667	0.05	3	693.367	75.4947	0.15	0	0	0	0	0	0	0	0	0	0	426.667	0	0	140	0	0	0	126.7	0	0
16	SAMLTNLIIFGPGPV	409	Predictions	20	0	0	0	1	673.333	0.05	1	673.333	77.2791	0.05	0	0	0	0	0	0	0	0	0	0	0	0	0	0	0	0	0	0	673.333	0
17	LNDYKAIANKLSQVT	481	Predictions	20	2	420	0.1	1	220	0.05	3	640	78.9752	0.15	0	0	0	0	0	0	0	0	200	0	0	0	0	0	0	0	0	220	0	220
18	TNGKLNIYYRRLYNGLKFII	305	IEDB	20	1	226.667	0.05	1	260	0.05	2	486.667	80.265	0.1	260	0	0	0	226.667	0	0	0	0	0	0	0	0	0	0	0	0	0	0	0
19	DSDKDRFLQTMVKLF	377	Predictions	20	1	126.667	0.05	2	353.333	0.1	2	480	81.537	0.1	0	0	0	0	0	0	0	0	0	0	406.667	0	0	0	0	0	0	0	0	73.3333
20	IKNDLYEKTLNDYKAIANKL	81	IEDB	20	2	426.7	0.1	0	0	0	2	426.7	82.6679	0.1	0	0	0	0	0	0	0	0	320	0	0	0	0	0	0	0	0	106.7	0	0
21	VKLFNRIKNNVAGEALLDKI	41	IEDB	20	1	313.333	0.05	1	113.333	0.05	2	426.667	83.7986	0.1	0	0	0	113.333	0	0	0	0	313.333	0	0	0	0	0	0	0	0	0	0	0
22	LYINGVLMGSAEITG	889	Predictions	20	0	0	0	1	400	0.05	1	400	84.8587	0.05	0	0	400	0	0	0	0	0	0	0	0	0	0	0	0	0	0	0	0	0
23	HLKDKILGCDWYFVPT	337	IEDB	20	0	0	0	2	393.333	0.1	2	393.333	85.9011	0.1	233.333	0	0	0	0	0	0	0	0	0	0	0	0	0	0	0	0	0	160	0
24	TDSDKDRFLQTMVKL	25	IEDB	20	0	0	0	2	366.667	0.1	2	366.667	86.8728	0.1	0	0	0	0	0	0	0	0	0	0	206.667	0	160	0	0	0	0	0	0	0
25	MAFCPEYVPTFDNVI	433	Predictions	20	1	140	0.05	1	220	0.05	2	360	87.8269	0.1	0	0	0	0	0	0	0	0	0	0	0	0	0	0	0	0	0	140	220	0
26	DFWGNPLRYDTEYYL	913	Predictions	20	1	326.667	0.05	0	0	0	1	326.667	88.6926	0.05	0	0	0	0	0	0	0	0	0	0	0	0	0	0	0	0	0	326.667	0	0
27	SFVKSGDFIKLYVSYNNNEH	321	IEDB	20	0	0	0	1	320	0.05	1	320	89.5407	0.05	0	0	0	0	0	0	0	0	0	0	0	0	0	0	0	0	0	0	320	0
28	SYQMYRSLEYQVDAIKKIID	185	IEDB	20	1	320	0.05	0	0	0	1	320	90.3887	0.05	0	0	0	0	0	0	0	0	0	320	0	0	0	0	0	0	0	0	0	0
29	IHVLHGLYGMQVSSH	465	Predictions	20	0	0	0	1	280	0.05	1	280	91.1308	0.05	0	0	0	0	0	0	0	0	0	0	0	0	0	0	0	0	0	0	280	0
30	MFNNFTVSFWLRVPK	841	Predictions	20	0	0	0	1	260	0.05	1	260	91.8198	0.05	0	0	260	0	0	0	0	0	0	0	0	0	0	0	0	0	0	0	0	0
31	VRDIIDDFTNESSQKT	145	IEDB	20	1	253.333	0.05	0	0	0	1	253.333	92.4912	0.05	0	0	0	0	0	0	0	0	253.333	0	0	0	0	0	0	0	0	0	0	0
32	IINAIPYLGNSYSLL	393	Predictions	20	0	0	0	1	246.667	0.05	1	246.667	93.1449	0.05	0	0	0	0	0	0	0	0	0	0	0	0	0	0	0	0	0	0	246.667	0
33	IELGKKFNIKTRLSY	521	Predictions	20	1	233.333	0.05	0	0	0	1	233.333	93.7633	0.05	0	0	0	0	0	0	0	0	0	233.333	0	0	0	0	0	0	0	0	0	0
34	TEYYLIPVASSSKDV	921	Predictions	20	0	0	0	1	226.667	0.05	1	226.667	94.364	0.05	0	0	0	0	0	0	0	0	0	0	0	0	0	0	0	0	0	0	0	226.667
35	NDTIIMMEPPYCKGL	353	Predictions	20	0	0	0	1	226.667	0.05	1	226.667	94.9647	0.05	0	0	0	0	0	0	0	0	0	0	0	0	0	0	0	0	0	0	226.667	0
36	LKTYSVQLKLYDDKNASLGL	329	IEDB	20	0	0	0	1	220	0.05	1	220	95.5477	0.05	0	0	0	0	0	0	0	0	0	0	0	0	0	0	0	0	0	0	220	0
37	VRGIVLRVDNKNYFP	417	Predictions	20	0	0	0	1	200	0.05	1	200	96.0777	0.05	0	0	0	0	0	0	0	0	0	0	0	0	0	0	0	0	0	0	200	0
38	PYLGNSYSLLDKFDT	401	Predictions	20	0	0	0	1	193.333	0.05	1	193.333	96.5901	0.05	0	0	0	0	0	0	0	0	0	0	0	0	0	0	0	0	0	0	193.333	0
39	KFNIKTRLSYFSMNH	529	Predictions	20	1	180	0.05	0	0	0	1	180	97.0671	0.05	0	0	0	0	0	0	0	0	0	180	0	0	0	0	0	0	0	0	0	0
40	IKLYVSYNNNEHIVG	937	Predictions	20	0	0	0	1	180	0.05	1	180	97.5442	0.05	0	0	0	0	0	0	0	0	0	0	0	0	0	0	0	0	0	0	0	180
41	ALLDKIINAIPYLGN	385	Predictions	20	0	0	0	1	166.667	0.05	1	166.667	97.9859	0.05	0	0	0	0	0	0	0	0	0	0	0	0	0	0	0	0	0	0	166.667	0
42	SFWLRVPKVSASHLE	241	IEDB	20	0	0	0	1	146.667	0.05	1	146.667	98.3746	0.05	0	0	0	0	0	0	0	0	0	0	0	0	0	0	0	0	0	0	0	146.667
43	RESSRSFLVNQMINEAKKQL	193	IEDB	20	1	140	0.05	0	0	0	1	140	98.7456	0.05	0	0	0	0	0	0	0	0	0	0	0	0	0	0	0	0	0	140	0	0
44	TKNKPLNFNYSLDKIIVDYN	105	IEDB	20	1	140	0.05	0	0	0	1	140	99.1166	0.05	0	0	0	0	0	0	0	0	0	0	0	0	0	0	0	140	0	0	0	0
45	TSYLSITFLRDFWGN	897	Predictions	20	0	0	0	1	133.333	0.05	1	133.333	99.47	0.05	0	0	0	0	0	0	0	0	0	0	0	0	0	0	0	0	0	0	0	133.333
46	LEKRYEKWIEVYKLVKAKWL	177	IEDB	20	1	120	0.05	0	0	0	1	120	99.788	0.05	0	0	0	0	0	0	120	0	0	0	0	0	0	0	0	0	0	0	0	0
47	LQRITMTNSVDDALINSTKI	121	IEDB	20	1	80	0.05	0	0	0	1	80	100	0.05	0	0	0	0	0	0	0	0	0	0	0	0	0	0	0	0	0	80	0	0
48	DPNYLRTDSDKDRFL	17	IEDB	20	0	0	0	0	0	0	0	0		0	0	0	0	0	0	0	0	0	0	0	0	0	0	0	0	0	0	0	0	0
49	PALLLMHELIHVLHGLYGMQ	57	IEDB	20	0	0	0	0	0	0	0	0		0	0	0	0	0	0	0	0	0	0	0	0	0	0	0	0	0	0	0	0	0
50	LKSEYKGQNMRVNTNAFRNV	89	IEDB	20	0	0	0	0	0	0	0	0		0	0	0	0	0	0	0	0	0	0	0	0	0	0	0	0	0	0	0	0	0
51	AFRNVDGSGLVSKLIG	97	IEDB	20	0	0	0	0	0	0	0	0		0	0	0	0	0	0	0	0	0	0	0	0	0	0	0	0	0	0	0	0	0
52	IVDYNLQSKITLPNDRTTPV	113	IEDB	20	0	0	0	0	0	0	0	0		0	0	0	0	0	0	0	0	0	0	0	0	0	0	0	0	0	0	0	0	0
53	VNQGAQGILFLQWVRDIIDD	137	IEDB	20	0	0	0	0	0	0	0	0		0	0	0	0	0	0	0	0	0	0	0	0	0	0	0	0	0	0	0	0	0
54	IDKISDVSTIVPYIGPALNI	153	IEDB	20	0	0	0	0	0	0	0	0		0	0	0	0	0	0	0	0	0	0	0	0	0	0	0	0	0	0	0	0	0
55	PALNIVKQGYEGNFIGALET	161	IEDB	20	0	0	0	0	0	0	0	0		0	0	0	0	0	0	0	0	0	0	0	0	0	0	0	0	0	0	0	0	0
56	GALETTGVVLLLEYIPEITL	169	IEDB	20	0	0	0	0	0	0	0	0		0	0	0	0	0	0	0	0	0	0	0	0	0	0	0	0	0	0	0	0	0
57	AKKQLLEFDTQSKNILMQYI	201	IEDB	20	0	0	0	0	0	0	0	0		0	0	0	0	0	0	0	0	0	0	0	0	0	0	0	0	0	0	0	0	0
58	QYIKANSKFIGITEL	209	IEDB	20	0	0	0	0	0	0	0	0		0	0	0	0	0	0	0	0	0	0	0	0	0	0	0	0	0	0	0	0	0
59	NLDINNDIISDISGFNSSVI	217	IEDB	20	0	0	0	0	0	0	0	0		0	0	0	0	0	0	0	0	0	0	0	0	0	0	0	0	0	0	0	0	0
60	INGKAIHLVNNESSEVIVHK	225	IEDB	20	0	0	0	0	0	0	0	0		0	0	0	0	0	0	0	0	0	0	0	0	0	0	0	0	0	0	0	0	0
61	FNNFTVSFWLRVPKV	233	IEDB	20	0	0	0	0	0	0	0	0		0	0	0	0	0	0	0	0	0	0	0	0	0	0	0	0	0	0	0	0	0
62	ASHLEQYGTNEYSIISSMKK	249	IEDB	20	0	0	0	0	0	0	0	0		0	0	0	0	0	0	0	0	0	0	0	0	0	0	0	0	0	0	0	0	0
63	SSMKKHSLSIGSGWSVSLKG	257	IEDB	20	0	0	0	0	0	0	0	0		0	0	0	0	0	0	0	0	0	0	0	0	0	0	0	0	0	0	0	0	0
64	AGEVRQITFRDLPDKFNAYL	265	IEDB	20	0	0	0	0	0	0	0	0		0	0	0	0	0	0	0	0	0	0	0	0	0	0	0	0	0	0	0	0	0
65	MGSAEITGLGAIREDNNITL	281	IEDB	20	0	0	0	0	0	0	0	0		0	0	0	0	0	0	0	0	0	0	0	0	0	0	0	0	0	0	0	0	0
66	PKEIEKLYTSYLSITFLRDF	297	IEDB	20	0	0	0	0	0	0	0	0		0	0	0	0	0	0	0	0	0	0	0	0	0	0	0	0	0	0	0	0	0
67	LKFIIKRYTPNNEIDSFVKS	313	IEDB	20	0	0	0	0	0	0	0	0		0	0	0	0	0	0	0	0	0	0	0	0	0	0	0	0	0	0	0	0	0
68	GCDWYFVPTDEGWTND	345	IEDB	20	0	0	0	0	0	0	0	0		0	0	0	0	0	0	0	0	0	0	0	0	0	0	0	0	0	0	0	0	0
69	CRDGFGSIMQMAFCP	425	Predictions	20	0	0	0	0	0	0	0	0		0	0	0	0	0	0	0	0	0	0	0	0	0	0	0	0	0	0	0	0	0
70	FDNVIENITSLTIGK	441	Predictions	20	0	0	0	0	0	0	0	0		0	0	0	0	0	0	0	0	0	0	0	0	0	0	0	0	0	0	0	0	0
71	ENITSLTIGKSKYFQ	449	Predictions	20	0	0	0	0	0	0	0	0		0	0	0	0	0	0	0	0	0	0	0	0	0	0	0	0	0	0	0	0	0
72	GLYGMQVSSHEIIPS	473	Predictions	20	0	0	0	0	0	0	0	0		0	0	0	0	0	0	0	0	0	0	0	0	0	0	0	0	0	0	0	0	0
73	NIDIDSYKQIYQQKY	489	Predictions	20	0	0	0	0	0	0	0	0		0	0	0	0	0	0	0	0	0	0	0	0	0	0	0	0	0	0	0	0	0
74	SNGQYIVNEDKFQIL	497	Predictions	20	0	0	0	0	0	0	0	0		0	0	0	0	0	0	0	0	0	0	0	0	0	0	0	0	0	0	0	0	0
75	TRLSYFSMNHDPVKI	537	Predictions	20	0	0	0	0	0	0	0	0		0	0	0	0	0	0	0	0	0	0	0	0	0	0	0	0	0	0	0	0	0
76	IGLCKKIIPPTNIRE	545	Predictions	20	0	0	0	0	0	0	0	0		0	0	0	0	0	0	0	0	0	0	0	0	0	0	0	0	0	0	0	0	0
77	KNEDLTFIAEKNSFS	553	Predictions	20	0	0	0	0	0	0	0	0		0	0	0	0	0	0	0	0	0	0	0	0	0	0	0	0	0	0	0	0	0
78	DEIVSYNTKNKPLNF	561	Predictions	20	0	0	0	0	0	0	0	0		0	0	0	0	0	0	0	0	0	0	0	0	0	0	0	0	0	0	0	0	0
79	NYSLDKIIVDYNLQS	569	Predictions	20	0	0	0	0	0	0	0	0		0	0	0	0	0	0	0	0	0	0	0	0	0	0	0	0	0	0	0	0	0
80	EYKSNAASTIEIHNI	577	Predictions	20	0	0	0	0	0	0	0	0		0	0	0	0	0	0	0	0	0	0	0	0	0	0	0	0	0	0	0	0	0
81	DDNTIYQYLYAQKSP	585	Predictions	20	0	0	0	0	0	0	0	0		0	0	0	0	0	0	0	0	0	0	0	0	0	0	0	0	0	0	0	0	0
82	YQYLYAQKSPTTLQR	593	Predictions	20	0	0	0	0	0	0	0	0		0	0	0	0	0	0	0	0	0	0	0	0	0	0	0	0	0	0	0	0	0
83	SVDDALINSTKIYSY	601	Predictions	20	0	0	0	0	0	0	0	0		0	0	0	0	0	0	0	0	0	0	0	0	0	0	0	0	0	0	0	0	0
84	LFLQWVRDIIDDFTN	609	Predictions	20	0	0	0	0	0	0	0	0		0	0	0	0	0	0	0	0	0	0	0	0	0	0	0	0	0	0	0	0	0
85	TIVPYIGPALNIVKQ	617	Predictions	20	0	0	0	0	0	0	0	0		0	0	0	0	0	0	0	0	0	0	0	0	0	0	0	0	0	0	0	0	0
86	VLLLEYIPEITLPVI	625	Predictions	20	0	0	0	0	0	0	0	0		0	0	0	0	0	0	0	0	0	0	0	0	0	0	0	0	0	0	0	0	0
87	YIPEITLPVIAALSI	633	Predictions	20	0	0	0	0	0	0	0	0		0	0	0	0	0	0	0	0	0	0	0	0	0	0	0	0	0	0	0	0	0
88	TLPVIAALSIAESST	641	Predictions	20	0	0	0	0	0	0	0	0		0	0	0	0	0	0	0	0	0	0	0	0	0	0	0	0	0	0	0	0	0
89	QKEKIIKTIDNFLEK	649	Predictions	20	0	0	0	0	0	0	0	0		0	0	0	0	0	0	0	0	0	0	0	0	0	0	0	0	0	0	0	0	0
90	IKTIDNFLEKRYEKW	657	Predictions	20	0	0	0	0	0	0	0	0		0	0	0	0	0	0	0	0	0	0	0	0	0	0	0	0	0	0	0	0	0
91	IEVYKLVKAKWLGTV	665	Predictions	20	0	0	0	0	0	0	0	0		0	0	0	0	0	0	0	0	0	0	0	0	0	0	0	0	0	0	0	0	0
92	LVKAKWLGTVNTQFQ	673	Predictions	20	0	0	0	0	0	0	0	0		0	0	0	0	0	0	0	0	0	0	0	0	0	0	0	0	0	0	0	0	0
93	WLGTVNTQFQKRSYQ	681	Predictions	20	0	0	0	0	0	0	0	0		0	0	0	0	0	0	0	0	0	0	0	0	0	0	0	0	0	0	0	0	0
94	NTQFQKRSYQMYRSL	689	Predictions	20	0	0	0	0	0	0	0	0		0	0	0	0	0	0	0	0	0	0	0	0	0	0	0	0	0	0	0	0	0
95	EYQVDAIKKIIDYEY	697	Predictions	20	0	0	0	0	0	0	0	0		0	0	0	0	0	0	0	0	0	0	0	0	0	0	0	0	0	0	0	0	0
96	AIKKIIDYEYKIYSG	705	Predictions	20	0	0	0	0	0	0	0	0		0	0	0	0	0	0	0	0	0	0	0	0	0	0	0	0	0	0	0	0	0
97	ANKAMININIFMRES	713	Predictions	20	0	0	0	0	0	0	0	0		0	0	0	0	0	0	0	0	0	0	0	0	0	0	0	0	0	0	0	0	0
98	ININIFMRESSRSFL	721	Predictions	20	0	0	0	0	0	0	0	0		0	0	0	0	0	0	0	0	0	0	0	0	0	0	0	0	0	0	0	0	0
99	FMRESSRSFLVNQMI	729	Predictions	20	0	0	0	0	0	0	0	0		0	0	0	0	0	0	0	0	0	0	0	0	0	0	0	0	0	0	0	0	0
100	VNQMINEAKKQLLEF	737	Predictions	20	0	0	0	0	0	0	0	0		0	0	0	0	0	0	0	0	0	0	0	0	0	0	0	0	0	0	0	0	0
101	DTQSKNILMQYIKAN	745	Predictions	20	0	0	0	0	0	0	0	0		0	0	0	0	0	0	0	0	0	0	0	0	0	0	0	0	0	0	0	0	0
102	NILMQYIKANSKFIG	753	Predictions	20	0	0	0	0	0	0	0	0		0	0	0	0	0	0	0	0	0	0	0	0	0	0	0	0	0	0	0	0	0
103	SKFIGITELKKLESK	761	Predictions	20	0	0	0	0	0	0	0	0		0	0	0	0	0	0	0	0	0	0	0	0	0	0	0	0	0	0	0	0	0
104	ITELKKLESKINKVF	769	Predictions	20	0	0	0	0	0	0	0	0		0	0	0	0	0	0	0	0	0	0	0	0	0	0	0	0	0	0	0	0	0
105	KLESKINKVFSTPIP	777	Predictions	20	0	0	0	0	0	0	0	0		0	0	0	0	0	0	0	0	0	0	0	0	0	0	0	0	0	0	0	0	0
106	INKVFSTPIPFSYSK	785	Predictions	20	0	0	0	0	0	0	0	0		0	0	0	0	0	0	0	0	0	0	0	0	0	0	0	0	0	0	0	0	0
107	DIDVILKKSTILNLD	793	Predictions	20	0	0	0	0	0	0	0	0		0	0	0	0	0	0	0	0	0	0	0	0	0	0	0	0	0	0	0	0	0
108	LKKSTILNLDINNDI	801	Predictions	20	0	0	0	0	0	0	0	0		0	0	0	0	0	0	0	0	0	0	0	0	0	0	0	0	0	0	0	0	0
109	ISDISGFNSSVITYP	809	Predictions	20	0	0	0	0	0	0	0	0		0	0	0	0	0	0	0	0	0	0	0	0	0	0	0	0	0	0	0	0	0
110	GFNSSVITYPDAQLV	817	Predictions	20	0	0	0	0	0	0	0	0		0	0	0	0	0	0	0	0	0	0	0	0	0	0	0	0	0	0	0	0	0
111	SEVIVHKAMDIEYND	825	Predictions	20	0	0	0	0	0	0	0	0		0	0	0	0	0	0	0	0	0	0	0	0	0	0	0	0	0	0	0	0	0
112	IEYNDMFNNFTVSFW	833	Predictions	20	0	0	0	0	0	0	0	0		0	0	0	0	0	0	0	0	0	0	0	0	0	0	0	0	0	0	0	0	0
113	TVSFWLRVPKVSASH	849	Predictions	20	0	0	0	0	0	0	0	0		0	0	0	0	0	0	0	0	0	0	0	0	0	0	0	0	0	0	0	0	0
114	LRVPKVSASHLEQYG	857	Predictions	20	0	0	0	0	0	0	0	0		0	0	0	0	0	0	0	0	0	0	0	0	0	0	0	0	0	0	0	0	0
115	TNEYSIISSMKKHSL	865	Predictions	20	0	0	0	0	0	0	0	0		0	0	0	0	0	0	0	0	0	0	0	0	0	0	0	0	0	0	0	0	0
116	ITNDRLSSANLYING	881	Predictions	20	0	0	0	0	0	0	0	0		0	0	0	0	0	0	0	0	0	0	0	0	0	0	0	0	0	0	0	0	0
117	ITFLRDFWGNPLRYD	905	Predictions	20	0	0	0	0	0	0	0	0		0	0	0	0	0	0	0	0	0	0	0	0	0	0	0	0	0	0	0	0	0
118	TDYMYLTNAPSYTNG	929	Predictions	20	0	0	0	0	0	0	0	0		0	0	0	0	0	0	0	0	0	0	0	0	0	0	0	0	0	0	0	0	0
119	NAFNNLDRILRVGYN	945	Predictions	20	0	0	0	0	0	0	0	0		0	0	0	0	0	0	0	0	0	0	0	0	0	0	0	0	0	0	0	0	0
120	LDRILRVGYNAPGIP	953	Predictions	20	0	0	0	0	0	0	0	0		0	0	0	0	0	0	0	0	0	0	0	0	0	0	0	0	0	0	0	0	0
121	APGIPLYKKMEAVKL	961	Predictions	20	0	0	0	0	0	0	0	0		0	0	0	0	0	0	0	0	0	0	0	0	0	0	0	0	0	0	0	0	0
122	LYKKMEAVKLRDLKT	969	Predictions	20	0	0	0	0	0	0	0	0		0	0	0	0	0	0	0	0	0	0	0	0	0	0	0	0	0	0	0	0	0
123	EAVKLRDLKTYSVQL	977	Predictions	20	0	0	0	0	0	0	0	0		0	0	0	0	0	0	0	0	0	0	0	0	0	0	0	0	0	0	0	0	0
124	RDILIASNWYFNHLK	985	Predictions	20	0	0	0	0	0	0	0	0		0	0	0	0	0	0	0	0	0	0	0	0	0	0	0	0	0	0	0	0	0
125	ASNWYFNHLKDKILG	993	Predictions	20	0	0	0	0	0	0	0	0		0	0	0	0	0	0	0	0	0	0	0	0	0	0	0	0	0	0	0	0	0
