# Supplementary material for: Definition of Human Epitopes Recognized in Tetanus Toxoid and Development of an Assay Strategy to Detect Ex Vivo Tetanus CD4+ T Cell Responses
Source: PLoS One. 2017 Jan 12;12(1):e0169086. doi: 10.1371/journal.pone.0169086 (PMC5230748; doi:10.1371/journal.pone.0169086)
Supplement: S3 Table — (XLSX) [file pone.0169086.s003.xlsx]

## Sheet: Sheet1
S3 Table. List of antibodies used in the study
Antibody	Fluorochrome	Clone	Company
CD4	APCEf780	RPA-T4	Ebioscience
CD3	Alexa Fluor 700	UCHT-1	BD
CD8	V500	RPA-T8	BD
CD19	V500	H1B19	BD
CD14	V500	M5E2	BD
CD25	FITC	M-A251	BD
CD45RA	eF450	HI100	Ebioscience
CCR7	PerCPCy5.5	6043H7	Biolegend
OX40	PECy7	BER-ACT35	Biolegend
IFNγ	FITC	4S.B3	Ebioscience
IL-4	BV605	MP4-25D2	Biolegend
Live/Dead Aqua	n/a	n/a	Ebiocience
