# Supplementary material for: Definition of Human Epitopes Recognized in Tetanus Toxoid and Development of an Assay Strategy to Detect Ex Vivo Tetanus CD4+ T Cell Responses
Source: PLoS One. 2017 Jan 12;12(1):e0169086. doi: 10.1371/journal.pone.0169086 (PMC5230748; doi:10.1371/journal.pone.0169086)
Supplement: S4 Table — Shown are the HLA restriction of the dominant epitopes represented by the epitope sequence, start position, restricting alleles, number of donors that responded (R+) or did not respond (R-) to a given peptide, number of donors expressing (A+) or not expressing (A-) given HLAs, the response frequency, odds ratio and the p-value associated associated with its significance estimated by Fisher's exact test. (XLSX) [file pone.0169086.s004.xlsx]

## Sheet: Sheet1
S4 Table. Bioinformatics inferred epitope restrictions
Peptide	Start	Allele(s)	A+R+	A-R+	A+R-	A-R-	Nº donors	RF	OR	p-value
PITINNFRYSDPVNNDTIIM	2	DRB1-13:02,DRB1-11:02	2	1	0	16	19	6.3	inf	0.018
YCKGLDIYYKAFKIT	26	DRB1-14:04,DPB1-05:01,DRB1-13:03,DRB1-13:02,DRB1-14:54	3	0	1	15	19	4.8	inf	0.0041
DIYYKAFKITDRIWI	31	DRB1-14:04,DRB3-01:01,DRB1-13:02,DRB1-03:01	4	0	1	14	19	3.8	inf	0.0013
IYYKAFKITDRIWIVPERYE	32	DRB1-14:04,DRB3-01:01,DRB1-13:02,DRB1-03:01	5	1	0	13	19	3.2	inf	0.00052
DSDKDRFLQTMVKLF	81	DRB1-04:07,DRB1-07:01	2	0	0	17	19	9.5	inf	0.0058
RFLQTMVKLFNRIKN	86	DRB1-09:01,DRB1-04:04,DRB1-15:02,DRB5-01:02,DRB1-13:01	4	1	1	13	19	3	52	0.0061
VKLFNRIKNNVAGEALLDKI	92	DRB1-04:04,DRB1-03:01	2	0	0	17	19	9.5	inf	0.0058
AMLTNLIIFGPGPVLNKNEV	152	DRB1-15:01,DRB1-07:01,DRB5-01:01	8	0	1	10	19	2.1	inf	0.00012
SKYFQDPALLLMHEL	221	DRB1-04:07,DPB1-85:01	2	0	0	17	19	9.5	inf	0.0058
IKNDLYEKTLNDYKAIANKL	287	DRB1-04:04,DPB1-05:01	2	0	1	16	19	6.3	inf	0.018
LNDYKAIANKLSQVT	296	DRB1-04:04,DRB1-04:07,DPB1-05:01,DRB1-09:01	3	0	1	15	19	4.8	inf	0.0041
IVNEDKFQILYNSIM	341	DRB1-04:07,DPB1-05:01	2	0	1	16	19	6.3	inf	0.018
KFQILYNSIMYGFTE	346	DRB1-04:07,DRB1-09:01,DPB1-05:01,DRB1-13:03,DRB1-14:54	3	0	1	15	19	4.8	inf	0.0041
NSTKIYSYFPSVISKVNQGA	588	DRB1-01:01,DRB1-07:01,DQB1-05:01	3	0	3	13	19	3.2	inf	0.021
